# Supplementary material for: A Markerless Approach for Full-Body Biomechanics of Horses
Source: Animals (Basel). 2025 Aug 5;15(15):2281. doi: 10.3390/ani15152281 (PMC12345546; doi:10.3390/ani15152281)
Supplement: Supplementary file 1 [file animals-15-02281-s001.zip]

Archive with 1 entries (1 files):
- animals-3618164-supplementary.pdf
